# Supplementary material for: Fecal Microbiota and Performance of Dairy Cattle from a West Mexican Family Dairy Farm Supplemented with a Fiber-Degrading Enzymatic Complex
Source: Vet Sci. 2025 May 25;12(6):518. doi: 10.3390/vetsci12060518 (PMC12197793; doi:10.3390/vetsci12060518)
Supplement: Supplementary file 1 [file vetsci-12-00518-s001.zip]

Archive with 1 entries (1 files):
- vetsci-3633615-supplementary.pdf
